# Supplementary material for: The Anatomical Breast Burden Model: A Schnur Scale Alternative for Identifying Need for Therapeutic Reduction Mammaplasty
Source: Aesthet Surg J Open Forum. 2025 Dec 18;8:ojaf168. doi: 10.1093/asjof/ojaf168 (PMC12853872; doi:10.1093/asjof/ojaf168)
Supplement: ojaf168_Supplementary_Data [file ojaf168_supplementary_data.zip]

Archive with 2 entries (2 files):
- Appendix.pdf
- Supplemental Table 1.docx
